# Supplementary material for: A genome-wide survey of changes in protein evolutionary rates across four closely related species of Saccharomyces sensu stricto group
Source: BMC Evol Biol. 2007 Jan 29;7:9. doi: 10.1186/1471-2148-7-9 (PMC1790889; doi:10.1186/1471-2148-7-9)
Supplement: Additional File 1 — Functional descriptions and log-likelihood differences between constant-rate and variable-rate models for each gene with rate changes. [file 1471-2148-7-9-S1.xls]

## Sheet: Desc_LRT_rate-varied_genes_supi
# rate-accelerated genes in the lineage A
Systematic Name	Standard Name	2ΔlnL	P-value	corrected P-value	Description
YNR027W	BUD17	10.0335	0.00153716	0.0122973	Protein involved in bud-site selection; diploid mutants display a random budding pattern instead of the wild-type bipolar pattern
YLR298C	YHC1	10.0012	0.00156439	0.0125151	Component of the U1 snRNP complex required for pre-mRNA splicing; putative ortholog of human U1C protein, which is involved in formation of a complex between U1 snRNP and the pre-mRNA 5' splice site
YJL177W	RPL17B	11.1923	0.000821373	0.00657098	Protein component of the large (60S) ribosomal subunit, nearly identical to Rpl17Ap and has similarity to E. coli L22 and rat L17 ribosomal proteins
YJR130C	STR2	10.2364	0.00137698	0.0110158	Cystathionine gamma-synthase, converts cysteine into cystathionine
YOL080C	REX4	14.1417	0.000169546	0.00135637	Putative RNA exonuclease possibly involved in pre-rRNA processing and ribosome assembly
YER176W	ECM32	9.63479	0.00190927	0.0152741	DNA dependent ATPase/DNA helicase belonging to the Dna2p- and Nam7p-like family of helicases that is involved in modulating translation termination; interacts with the translation termination factors, localized to polysomes
YDR429C	TIF35	10.3622	0.00128625	0.01029	Subunit of the core complex of translation initiation factor 3(eIF3), which is essential for translation
# rate-decelerated genes in the lineage A
Systematic Name	Standard Name	2ΔlnL	P-value	corrected P-value	Description
YPR113W	PIS1	7.49464	0.00618828	0.0495063	Phosphatidylinositol synthase, required for biosynthesis of phosphatidylinositol, which is a precursor for polyphosphoinositides, sphingolipids, and glycolipid anchors for some of the plasma membrane proteins
YBR243C	ALG7	10.5155	0.0011838	0.00947042	UDP-N-acetyl-glucosamine-1-P transferase, transfers Glc-Nac-P from UDP-GlcNac to Dol-P in the ER in the first step of the dolichol pathway of protein asparagine-linked glycosylation; inhibited by tunicamycin
YKL203C	TOR2	16.1505	5.8502e-05	0.000468016	PIK-related protein kinase and rapamycin target; subunit of TORC1, a complex that regulates growth in response to nutrients and TORC2, a complex that regulates cell-cycle dependent polarization of the actin cytoskeleton; involved in meiosis
YJR045C	SSC1	8.73982	0.00311335	0.0249068	Mitochondrial matrix ATPase that is a subunit of the presequence translocase-associated protein import motor (PAM); involved in protein translocation into the matrix and protein folding; member of the heat shock protein 70 (HSP70) family
YHR019C	DED81	14.3361	0.000152901	0.00122321	Cytosolic asparaginyl-tRNA synthetase, required for protein synthesis, catalyzes the specific attachment of asparagine to its cognate tRNA
YBR176W	ECM31	8.24519	0.00408602	0.0326882	Ketopantoate hydroxymethyltransferase, required for pantothenic acid biosynthesis, converts 2-oxoisovalerate into 2-dehydropantoate
YNR050C	LYS9	8.52355	0.0035058	0.0280464	Saccharopine dehydrogenase (NADP+, L-glutamate-forming); catalyzes the formation of saccharopine from alpha-aminoadipate 6-semialdehyde, which is the seventh step in lysine biosynthesis pathway
YJL060W	BNA3	9.56233	0.00198611	0.0158889	Arylformamidase, involved in biosynthesis of nicotinic acid from tryptophan via kynurenine pathway; potential Cdc28p substrate
YPL232W	SSO1	10.5321	0.00117317	0.00938532	Plasma membrane t-SNARE involved in fusion of secretory vesicles at the plasma membrane and in vesicle fusion during sporulation; forms a complex with Sec9p that binds v-SNARE Snc2p; syntaxin homolog; functionally redundant with Sso2p
YNL039W	BDP1	8.98598	0.00272059	0.0217647	Essential subunit of RNA polymerase III transcription factor (TFIIIB), which is involved in transcription of genes encoding tRNAs, 5S rRNA, U6 snRNA, and other small RNAs
YJL192C	SOP4	15.5104	8.2053e-05	0.000656424	ER-membrane protein; suppressor of pma1-7, deletion of SOP4 slows down the export of wild-type Pma1p and Pma1-7 from the ER
YGL253W	HXK2	15.6386	7.6675e-05	0.0006134	Hexokinase isoenzyme 2 that catalyzes phosphorylation of glucose in the cytosol; predominant hexokinase during growth on glucose; functions in the nucleus to repress expression of HXK1 and GLK1 and to induce expression of its own gene
YLR260W	LCB5	11.0109	0.000905788	0.0072463	Minor sphingoid long-chain base kinase, paralog of Lcb4p responsible for few percent of the total activity, possibly involved in synthesis of long-chain base phosphates, which function as signaling molecules
YDR277C	MTH1	9.1449	0.00249412	0.0199529	Negative regulator of the glucose-sensing signal transduction pathway, required for repression of transcription by Rgt1p; interacts with Rgt1p and the Snf3p and Rgt2p glucose sensors; phosphorylated by Yck1p, triggering Mth1p degradation
YBR035C	PDX3	8.22644	0.00412844	0.0330275	Pyridoxine (pyridoxamine) phosphate oxidase, has homologs in E. coli and Myxococcus xanthus; transcription is under the general control of nitrogen metabolism
YBL005W	PDR3	8.75934	0.0030802	0.0246416	Transcriptional activator of the pleiotropic drug resistance network, regulates expression of ATP-binding cassette (ABC) transporters through binding to cis-acting sites known as PDREs (PDR responsive elements)
# rate-accelerated genes in the lineage B
Systematic Name	Standard Name	2ΔlnL	P-value	corrected P-value	Description
YML086C	ALO1	11.3992	0.000734742	0.00587794	D-Arabinono-1,4-lactone oxidase, catalyzes the final step in biosynthesis of D-erythroascorbic acid, which is protective against oxidative stress
YER051W		10.5454	0.00116479	0.00931834	JmjC domain family histone demethylase specific for H3-K36, similar to proteins found in human, mouse, drosophila, X. laevis, C. elegans, and S. pombe
YEL020C		10.0242	0.00154496	0.0123597	Hypothetical protein with low sequence identity to Pdc1p
YDL044C	MTF2	9.17249	0.0024568	0.0196544	Mitochondrial matrix protein that interacts with an N-terminal region of mitochondrial RNA polymerase (Rpo41p) and couples RNA processing and translation to transcription
YKR084C	HBS1	9.66696	0.00187611	0.0150089	GTP binding protein with sequence similarity to the elongation factor class of G proteins, EF-1alpha and Sup35p; associates with Dom34p, and shares a similar genetic relationship with genes that encode ribosomal protein components
YMR047C	NUP116	14.7935	0.000119949	0.000959592	Subunit of the nuclear pore complex (NPC) that is localized to both sides of the pore; contains a repetitive GLFG motif that interacts with mRNA export factor Mex67p and with karyopherin Kap95p; homologous to Nup100p
YOR006C		9.74209	0.00180096	0.0144077	Hypothetical protein
YGL119W	ABC1	16.1206	5.9434e-05	0.000475472	Protein required for ubiquinone (coenzyme Q) biosynthesis and for respiratory growth; exhibits genetic interaction with COQ9, suggesting a common function; similar to prokaryotic proteins involved in early steps of ubiquinone biosynthesis
YBL014C	RRN6	14.8251	0.000117956	0.000943648	Protein involved in the transcription of 35S rRNA genes by RNA polymerase I; component of the core factor (CF) complex also composed of Rrn11p, Rrn7p and TATA-binding protein
YMR265C		8.56852	0.00342025	0.027362	Hypothetical protein
YOL104C	NDJ1	9.98455	0.00157859	0.0126287	Meiosis-specific telomere protein, required for bouquet formation, effective homolog pairing, ordered cross-over distribution (interference), sister chromatid cohesion at meiotic telomeres, and segregation of small chromosomes
YNL052W	COX5A	8.03297	0.00459335	0.0367468	Subunit Va of cytochrome c oxidase, which is the terminal member of the mitochondrial inner membrane electron transport chain; predominantly expressed during aerobic growth while its isoform Vb (Cox5Bp) is expressed during anaerobic growth
YFR041C	ERJ5	17.6722	2.6243e-05	0.000209944	Endoplasmic reticulum protein that may function as a cochaperone, as suggested by the presence of a DnaJ-like domain
YNL292W	PUS4	8.76296	0.0030741	0.0245928	Pseudouridine synthase, catalyzes only the formation of pseudouridine-55 (Psi55), a highly conserved tRNA modification, in mitochondrial and cytoplasmic tRNAs; PUS4 overexpression leads to translational derepression of GCN4 (Gcd- phenotype)
YNR030W	ALG12	15.21	9.6195e-05	0.00076956	Alpha-1,6-mannosyltransferase localized to the ER; responsible for the addition of the alpha-1,6 mannose to dolichol-linked Man7GlcNAc2, acts in the dolichol pathway for N-glycosylation
YKL068W	NUP100	16.954	3.8296e-05	0.000306368	Subunit of the nuclear pore complex (NPC) that is localized to both sides of the pore; contains a repetitive GLFG motif that interacts with mRNA export factor Mex67p and with karyopherin Kap95p; homologous to Nup116p
YNL007C	SIS1	18.0327	2.1715e-05	0.00017372	Type II HSP40 co-chaperone that interacts with the HSP70 protein Ssa1p; not functionally redundant with Ydj1p due to due to substrate specificity; shares similarity with bacterial DnaJ proteins
YDR380W	ARO10	8.03944	0.00457698	0.0366158	Phenylpyruvate decarboxylase, catalyzes decarboxylation of phenylpyruvate to phenylacetaldehyde, which is the first specific step in the Ehrlich pathway
YHL021C		9.12531	0.00252097	0.0201678	The authentic, non-tagged protein was localized to the mitochondria
YJL098W	SAP185	16.1319	5.908e-05	0.00047264	Protein that forms a complex with the Sit4p protein phosphatase and is required for its function; member of a family of similar proteins including Sap4p, Sap155p, and Sap190p
YMR068W	AVO2	18.8262	1.4318e-05	0.000114544	Component of a complex containing the Tor2p kinase and other proteins, which may have a role in regulation of cell growth
YPR007C	REC8	15.4223	8.5967e-05	0.000687736	Meiosis-specific component of sister chromatid cohesion complex; maintains cohesion between sister chromatids during meiosis I; maintains cohesion between centromeres of sister chromatids until meiosis II; homolog of S. pombe Rec8p
YKR100C	SKG1	8.34484	0.00386785	0.0309428	Transmembrane protein of unknown function; localizes on the inner surface of the plasma membrane at the bud and in the daughter cell; affects the cell wall polymer composition
YGL228W	SHE10	7.83673	0.00511951	0.0409561	Putative glycosylphosphatidylinositol (GPI)-anchored protein of unknown function; overexpression causes growth arrest
YDR310C	SUM1	12.0474	0.000518652	0.00414922	Transcriptional repressor required for mitotic repression of middle sporulation-specific genes; involved in telomere maintenance, regulated by the pachytene checkpoint
YER156C		9.36796	0.00220811	0.0176649	Hypothetical protein
YIR007W		7.86948	0.00502761	0.0402208	Putative protein of unknown function; green fluorescent protein (GFP)-fusion protein localizes to the cytoplasm; YIR007W is a non-essential gene
YNL023C	FAP1	13.0919	0.000296569	0.00237255	Protein that binds to Fpr1p (FKBP12), conferring rapamycin resistance by competing with rapamycin for Fpr1p binding; has similarity to putative transcription factors, including D. melanogaster shuttle craft and human NFX1
YOR356W		10.1399	0.00145092	0.0116073	Hypothetical protein
YGR194C	XKS1	10.3728	0.00127887	0.010231	Xylulokinase, converts D-xylulose and ATP to xylulose 5-phosphate and ADP; rate limiting step in fermentation of xylulose; required for xylose fermentation by recombinant S. cerevisiae strains
YCL027W	FUS1	7.65476	0.00566226	0.0452981	Membrane protein localized to the shmoo tip, required for cell fusion; expression regulated by mating pheromone; proposed to coordinate signaling, fusion, and polarization events required for fusion; potential Cdc28p substrate
YCL028W	RNQ1	7.57639	0.00591378	0.0473103	[PIN(+)] prion, an infectious protein conformation that is generally an ordered protein aggregate
YPL061W	ALD6	7.62312	0.00576248	0.0460999	Cytosolic aldehyde dehydrogenase that is activated by Mg2+ and utilizes NADP+ as the preferred coenzyme; required for the conversion of acetaldehyde to acetate; constitutively expressed
YMR153W	NUP53	7.9101	0.00491595	0.0393276	Subunit of the nuclear pore complex (NPC), interacts with karyopherin Kap121p or with Nup170p via overlapping regions of Nup53p, involved in activation of the spindle checkpoint mediated by the Mad1p-Mad2p complex
YJL061W	NUP82	14.0716	0.000175984	0.00140787	Subunit of the nuclear pore complex (NPC), forms a subcomplex with Nup159p and Nsp1p, interacts with Nup116p and is required for proper localization of Nup116p in the NPC
YPL210C	SRP72	8.62734	0.00331154	0.0264924	Core component of the signal recognition particle (SRP) ribonucleoprotein (RNP) complex that functions in targeting nascent secretory proteins to the endoplasmic reticulum (ER) membrane
YMR301C	ATM1	9.04609	0.00263257	0.0210605	Mitochondrial inner membrane transporter, exports mitochondrially synthesized precursors of iron-sulfur (Fe/S) clusters to the cytosol; member of the ATP-binding cassette (ABC) transporter family
YER172C	BRR2	8.4951	0.00356103	0.0284883	RNA-dependent ATPase RNA helicase involved in the facilitation and disruption of snRNA interactions, required for disruption of U4/U6 base-pairing in native snRNPs to activate the spliceosome for catalysis
YER174C	GRX4	8.84732	0.0029352	0.0234816	Hydroperoxide and superoxide-radical responsive glutathione-dependent oxidoreductase; monothiol glutaredoxin subfamily member along with Grx3p and Grx5p; protects cells from oxidative damage
YDR197W	CBS2	10.9892	0.000916458	0.00733166	Mitochondrial translational activator of the COB mRNA; interacts with translating ribosomes, acts on the COB mRNA 5'-untranslated leader
YBR017C	KAP104	10.7258	0.00105654	0.0084523	Transportin, cytosolic karyopherin beta 2 involved in delivery of heterogeneous nuclear ribonucleoproteins to the nucleoplasm, binds rg-nuclear localization signals on Nab2p and Hrp1p, plays a role in cell-cycle progression
YHR117W	TOM71	15.7598	7.1913e-05	0.000575304	Mitochondrial outer membrane protein with similarity to Tom70p; probable minor component of the TOM (translocase of outer membrane) complex responsible for recognition and import of mitochondrially directed proteins
YKL175W	ZRT3	8.41347	0.0037245	0.029796	Vacuolar membrane zinc transporter, transports zinc from storage in the vacuole to the cytoplasm when needed; transcription is induced under conditions of zinc deficiency
YGL252C	RTG2	8.00966	0.00465285	0.0372228	Sensor of mitochondrial dysfunction; regulates the subcellular location of Rtg1p and Rtg3p, transcriptional activators of the retrograde (RTG) and TOR pathways; Rtg2p is inhibited by the phosphorylated form of Mks1p
YOR341W	RPA190	8.42164	0.00370782	0.0296626	RNA polymerase I subunit; largest subunit of RNA polymerase I
YIL145C	PAN6	7.59185	0.00586328	0.0469063	Pantothenate synthase, also known as pantoate-beta-alanine ligase, required for pantothenic acid biosynthesis, deletion causes pantothenic acid auxotrophy, homologous to E. coli panC
YIL073C	SPO22	12.2487	0.000465576	0.00372461	Meiosis-specific protein with similarity to phospholipase A2, involved in completion of nuclear divisions during meiosis; induced early in meiosis
YCR079W		8.93388	0.00279929	0.0223943	Putative phosphoprotein phosphatase; contains mitochondrial targeting sequence; green fluorescent protein (GFP)-fusion protein localizes to the mitochondrion; YCR079W is not an essential gene
YJR084W	CSN12	8.96	0.00275955	0.0220764	Subunit of the Cop9 signalosome, which is required for deneddylation, or removal of the ubiquitin-like protein Rub1p from Cdc53p (cullin); involved in adaptation to pheromone signaling
YLR401C	DUS3	13.9476	0.000187973	0.00150378	Dihydrouridine synthase, member of a widespread family of conserved proteins including Smm1p, Dus1p, and Dus4p; contains a consensus oleate response element (ORE) in its promoter region
YBR020W	GAL1	8.76534	0.00307008	0.0245607	Galactokinase, phosphorylates alpha-D-galactose to alpha-D-galactose-1-phosphate in the first step of galactose catabolism; expression regulated by Gal4p
YAL011W	SWC3	15.1701	9.8246e-05	0.000785968	Protein of unknown function, component of the Swr1p complex that incorporates Htz1p into chromatin; required for formation of nuclear-associated array of smooth endoplasmic reticulum known as karmellae
# rate-decelerated genes in the lineage B
Systematic Name	Standard Name	2ΔlnL	P-value	corrected P-value	Description
YJR010W	MET3	8.50593	0.00353991	0.0283193	ATP sulfurylase, catalyzes the primary step of intracellular sulfate activation, essential for assimilatory reduction of sulfate to sulfide, involved in methionine metabolism
# rate-accelerated genes in the lineage A-B
Systematic Name	Standard Name	2ΔlnL	P-value	corrected P-value	Description
YDL189W	RBS1	8.03235	0.00459491	0.0367593	Protein of unknown function, identified as a high copy suppressor of psk1 psk2 mutations that confer temperature-sensitivity for galactose utilization; proposed to bind single-stranded nucleic acids via its R3H domain
YNL050C		24.1678	8.83e-07	7.064e-06	Putative protein of unknown function; YNL050c is not an essential gene
YPL255W	BBP1	8.87481	0.00289132	0.0231306	Protein required for the spindle pole body (SPB) duplication, localized at the central plaque periphery; forms a complex with a nuclear envelope protein Mps2p and SPB components Spc29p and Kar1p; required for mitotic functions of Cdc5p
YCL004W	PGS1	10.7176	0.0010612	0.00848958	Phosphatidylglycerolphosphate synthase, catalyzes the synthesis of phosphatidylglycerolphosphate from CDP-diacylglycerol and sn-glycerol 3-phosphate in the first committed and rate-limiting step of cardiolipin biosynthesis
YDR018C		9.91084	0.00164308	0.0131446	Hypothetical protein
YOL138C		8.66409	0.00324541	0.0259633	Hypothetical protein
YER077C		11.9858	0.000536085	0.00428868	Hypothetical protein
YBR202W	CDC47	8.87211	0.00289561	0.0231649	Component of the hexameric MCM complex, which is important for priming origins of DNA replication in G1 and becomes an active ATP-dependent helicase that promotes DNA melting and elongation when activated by Cdc7p-Dbf4p in S-phase
YDR178W	SDH4	7.4922	0.00619669	0.0495736	Membrane anchor subunit of succinate dehydrogenase (Sdh1p, Sdh2p, Sdh3p, Sdh4p), which couples the oxidation of succinate to the transfer of electrons to ubiquinone
YMR299C	DYN3	9.22254	0.00239054	0.0191243	Dynein light intermediate chain (LIC); localizes with dynein, null mutant is defective in nuclear migration
YOR112W		17.3442	3.1186e-05	0.000249488	Hypothetical protein
YJR141W		10.6757	0.00108555	0.00868438	Putative protein of unknown function; may be involved in mRNA processing; YJR141W is an essential gene
YDR069C	DOA4	9.2376	0.00237095	0.0189676	Ubiquitin hydrolase, required for recycling ubiquitin from proteasome-bound ubiquitinated intermediates, acts at the late endosome/prevacuolar compartment to recover ubiquitin from ubiquitinated membrane proteins en route to the vacuole
YFL050C	ALR2	9.69615	0.00184654	0.0147723	Probable Mg(2+) transporter; overexpression confers increased tolerance to Al(3+) and Ga(3+) ions
YJR004C	SAG1	13.0276	0.000306933	0.00245546	Alpha-agglutinin of alpha-cells, binds to Aga1p during agglutination, N-terminal half is homologous to the immunoglobulin superfamily and contains binding site for a-agglutinin, C-terminal half is highly glycosylated and contains GPI anchor
YOR124C	UBP2	8.7114	0.00316226	0.025298	Ubiquitin-specific protease that removes ubiquitin from ubiquitinated proteins, cleaves at the C terminus of ubiquitin fusions; capable of cleaving polyubiquitin and possesses isopeptidase activity
YKR060W	UTP30	10.3414	0.00130079	0.0104063	Possible U3 snoRNP protein involved in maturation of pre-18S rRNA, based on computational analysis of large-scale protein-protein interaction data
YJL125C	GCD14	9.51721	0.00203553	0.0162843	Subunit of tRNA (1-methyladenosine) methyltransferase, with Gcd10p, required for the modification of the adenine at position 58 in tRNAs, especially tRNAi-Met; first identified as a negative regulator of GCN4 expression
YEL019C	MMS21	9.23846	0.00236984	0.0189588	SUMO ligase involved in chromosomal organization and DNA repair; essential subunit of the Mms21-Smc5-Smc6 complex; mutants are sensitive to methyl methanesulfonate and show increased spontaneous mutation and mitotic recombination
YGL111W	NSA1	13.2937	0.000266294	0.00213035	Constituent of 66S pre-ribosomal particles, involved in 60S ribosomal subunit biogenesis
YDL183C		8.20027	0.00418842	0.0335074	Hypothetical protein
YDR288W	NSE3	9.32837	0.00225633	0.0180506	Essential subunit of the Mms21-Smc5-Smc6 complex; protein of unknown function; required for DNA repair and growth
# rate-decelerated genes in the lineage A-B
Systematic Name	Standard Name	2ΔlnL	P-value		Description
YCR098C	GIT1	16.28	5.4638e-05	0.000437104	Plasma membrane permease, mediates uptake of glycerophosphoinositol and glycerophosphocholine as sources of the nutrients inositol and phosphate; expression and transport rate are regulated by phosphate and inositol availability
YGR231C	PHB2	10.9602	0.000930916	0.00744733	Subunit of the prohibitin complex (Phb1p-Phb2p), a 1.2 MDa ring-shaped inner mitochondrial membrane chaperone that stabilizes newly synthesized proteins; determinant of replicative life span; involved in mitochondrial segregation
YBR042C		7.9673	0.004763	0.038104	Hypothetical protein
YDL199C		7.60468	0.00582169	0.0465735	Hypothetical protein
YOR378W		11.1865	0.000823961	0.00659169	Hypothetical protein
YKL217W	JEN1	10.3046	0.001327	0.010616	Lactate transporter, required for uptake of lactate and pyruvate; expression is derepressed by transcriptional activator Cat8p under nonfermentative growth conditions, and repressed in the presence of glucose, fructose, and mannose
YEL011W	GLC3	10.7405	0.00104817	0.00838536	Glycogen branching enzyme, involved in glycogen accumulation; green fluorescent protein (GFP)-fusion protein localizes to the cytoplasm in a punctate pattern
YGL167C	PMR1	8.0659	0.0045106	0.0360848	High affinity Ca2+/Mn2+ P-type ATPase required for Ca2+ and Mn2+ transport into Golgi; involved in Ca2+ dependent protein sorting and processing; mutations in human homolog ATP2C1 cause acantholytic skin condition Hailey-Hailey disease
YGL031C	RPL24A	9.78065	0.00176358	0.0141086	Ribosomal protein L30 of the large (60S) ribosomal subunit, nearly identical to Rpl24Bp and has similarity to rat L24 ribosomal protein; not essential for translation but may be required for normal translation rate
YMR250W	GAD1	7.83084	0.00513623	0.0410899	Glutamate decarboxylase, converts glutamate into gamma-aminobutyric acid (GABA) during glutamate catabolism; involved in response to oxidative stress
# rate-accelerated genes in the lineage A-B-C
Systematic Name	Standard Name	2ΔlnL	P-value	corrected P-value	Description
YDR361C	BCP1	8.06331	0.00451706	0.0361365	Essential protein involved in nuclear export of Mss4p, which is a lipid kinase that generates phosphatidylinositol 4,5-biphosphate and plays a role in actin cytoskeleton organization and vesicular transport
YDR438W		7.92692	0.00487046	0.0389637	Hypothetical protein
YOL053W		7.60723	0.00581347	0.0465078	Hypothetical protein
YHR002W	LEU5	10.659	0.00109536	0.0087629	Mitochondrial carrier protein involved in the accumulation of CoA in the mitochondrial matrix; homolog of human Graves disease protein; does not encode an isozyme of Leu4p, as first hypothesized
YBR122C	MRPL36	9.25273	0.00235145	0.0188116	Mitochondrial ribosomal protein of the large subunit; overproduction suppresses mutations in the COX2 leader peptide-encoding region
YGR170W	PSD2	8.03619	0.00458518	0.0366814	Phosphatidylserine decarboxylase of the Golgi and vacuolar membranes, converts phosphatidylserine to phosphatidylethanolamine
YCL002C		7.97928	0.00473157	0.0378525	Putative protein of unknown function; YCL002C is not an essential gene
YHR083W	SAM35	15.5172	8.1759e-05	0.000654072	Essential component of the sorting and assembly machinery (SAM complex or TOB complex) of the mitochondrial outer membrane, which binds precursors of beta-barrel proteins and facilitates their insertion into the outer membrane
YBR271W		9.48127	0.0020758	0.0166064	Putative S-adenosylmethionine-dependent methyltransferase of the seven beta-strand family; green fluorescent protein (GFP)-fusion protein localizes to the cytoplasm; YBR271W is not as essential gene
YDR306C		17.548	2.8015e-05	0.00022412	Hypothetical protein
YMR209C		13.2755	0.0002689	0.0021512	Hypothetical protein
YOR354C	MSC6	9.45248	0.00210864	0.0168691	Protein of unknown function, green fluorescent protein (GFP)-fusion protein localizes to mitochondria; msc6 mutants are defective in directing meiotic recombination events to homologous chromatids
YNL091W	NST1	16.3592	5.2402e-05	0.000419216	Protein of unknown function, mediates sensitivity to salt stress; interacts physically with the splicing factor Msl1p and also displays genetic interaction with MSL1
YGL192W	IME4	8.5307	0.00349205	0.0279364	Probable mRNA N6-adenosine methyltransferase that is required for IME1 transcript accumulation and for sporulation; expression is induced in starved MATa/MAT alpha diploid cells
YDR177W	UBC1	8.68802	0.00320309	0.0256247	Ubiquitin-conjugating enzyme that mediates selective degradation of short-lived and abnormal proteins; plays a role in vesicle biogenesis and ER-associated protein degradation (ERAD); component of the cellular stress response
YEL055C	POL5	12.3795	0.000434078	0.00347262	Protein with sequence similarity to the human MybBP1A and weak sequence similar to B-type DNA polymerases, not required for chromosomal DNA replication; required for the synthesis of rRNA
YLR381W	CTF3	7.67323	0.0056046	0.0448368	Outer kinetochore protein that forms a complex with Mcm16p and Mcm22p; may bind the kinetochore to spindle microtubules
YML123C	PHO84	23.4093	1.309e-06	1.0472e-05	High-affinity inorganic phosphate (Pi) transporter and low-affinity manganese transporter; regulated by Pho4p and Spt7p; mutation confers resistance to arsenate; exit from the ER during maturation requires Pho86p
YOR336W	KRE5	11.8388	0.000580091	0.00464073	Protein required for beta-1,6 glucan biosynthesis; mutations result in aberrant morphology and severe growth defects
YCR066W	RAD18	8.62303	0.00331939	0.0265551	Protein involved in postreplication repair; binds single-stranded DNA and has single-stranded DNA dependent ATPase activity; forms heterodimer with Rad6p; contains RING-finger motif
YMR097C	MTG1	11.046	0.00088877	0.00711016	Peripheral GTPase of the mitochondrial inner membrane, essential for respiratory competence, likely functions in assembly of the large ribosomal subunit, has homologs in plants and animals
YKR061W	KTR2	7.88314	0.00498978	0.0399182	Mannosyltransferase involved in N-linked protein glycosylation; member of the KRE2/MNT1 mannosyltransferase family
YDR348C		8.70433	0.00317454	0.0253964	Protein of unknown function; green fluorescent protein (GFP)-fusion protein localizes to the cell periphery and bud neck; potential Cdc28p substrate
YBR103W	SIF2	8.63166	0.0033037	0.0264296	WD40 repeat-containing subunit of the Set3C histone deacetylase complex, which represses early/middle sporulation genes; antagonizes telomeric silencing; binds specifically to the Sir4p N-terminus
# rate-decelerated genes in the lineage A-B-C
Systematic Name	Standard Name	2ΔlnL	P-value	corrected P-value	Description
YLR359W	ADE13	7.64667	0.00568773	0.0455018	Adenylosuccinate lyase, catalyzes two steps in the 'de novo' purine nucleotide biosynthetic pathway
YGR174C	CBP4	8.55087	0.00345356	0.0276285	Mitochondrial protein required for assembly of ubiquinol cytochrome-c reductase complex (cytochrome bc1 complex); interacts with Cbp3p and function is partially redundant with that of Cbp3p
YBR054W	YRO2	12.7075	0.000364198	0.00291358	Putative plasma membrane protein of unknown function, transcriptionally regulated by Haa1p; green fluorescent protein (GFP)-fusion protein localizes to the cell periphery and bud
YDR388W	RVS167	13.0238	0.000307551	0.00246041	Actin-associated protein, subunit of a complex (Rvs161p-Rvs167p) involved in regulation of actin cytoskeleton, endocytosis, and viability following starvation or osmotic stress; homolog of mammalian amphiphysin
YIL041W	GVP36	12.4285	0.00042283	0.00338264	Golgi vesicle protein of unknown function; localizes to both early and late Golgi vesicles
YMR319C	FET4	20.4623	6.082e-06	4.8656e-05	Low-affinity Fe(II) transporter of the plasma membrane
YOR052C		10.4121	0.00125193	0.0100155	Hypothetical protein
YKL103C	LAP4	9.06921	0.00259949	0.0207959	Vacuolar aminopeptidase, often used as a marker protein in studies of autophagy and cytosol to vacuole targeting (CVT) pathway
# rate-accelerated genes in the lineage D
Systematic Name	Standard Name	2ΔlnL	P-value	corrected P-value	Description
YMR119W	ASI1	10.9231	0.000949743	0.00759794	Putative integral membrane E3 ubiquitin ligase; genetic interactions suggest a role in negative regulation of amino acid uptake
YLR351C	NIT3	10.1336	0.0014559	0.0116472	Nit protein, one of two proteins in S. cerevisiae with similarity to the Nit domain of NitFhit from fly and worm and to the mouse and human Nit protein which interacts with the Fhit tumor suppressor; nitrilase superfamily member
YOR223W		7.66834	0.00561981	0.0449585	Hypothetical protein
YEL030W	ECM10	19.6893	9.111e-06	7.2888e-05	Heat shock protein of the Hsp70 family, localized in mitochondrial nucleoids, plays a role in protein translocation, interacts with Mge1p in an ATP-dependent manner; overexpression induces extensive mitochondrial DNA aggregations
YDL126C	CDC48	26.02	3.38e-07	2.704e-06	ATPase in ER, nuclear membrane and cytosol with homology to mammalian p97; in a complex with Npl4p and Ufd1p participates in retrotranslocation of ubiquitinated proteins from the ER into the cytosol for degradation by the proteasome
YEL036C	ANP1	11.0018	0.000910249	0.00728199	Subunit of the alpha-1,6 mannosyltransferase complex; type II membrane protein; has a role in retention of glycosyltransferases in the Golgi; involved in osmotic sensitivity and resistance to aminonitrophenyl propanediol
YNL127W	FAR11	7.83096	0.00513589	0.0410871	Protein involved in G1 cell cycle arrest in response to pheromone, in a pathway different from the Far1p-dependent pathway; interacts with Far3p, Far7p, Far8p, Far9p, and Far10p
YGL141W	HUL5	7.76493	0.00532704	0.0426163	Protein with similarity to hect domain E3 ubiquitin-protein ligases, not essential for viability
YMR273C	ZDS1	8.88824	0.00287013	0.022961	Protein that interacts with silencing proteins at the telomere, involved in transcriptional silencing; has a role in localization of Bcy1p, a regulatory subunit of protein kinase A; implicated in mRNA nuclear export
YGL144C	ROG1	9.87747	0.00167315	0.0133852	Protein with putative serine active lipase domain
YJR049C	UTR1	11.651	0.000641697	0.00513358	ATP-NADH kinase; phosphorylates both NAD and NADH; active as a hexamer; enhances the activity of ferric reductase (Fre1p)
YOR380W	RDR1	14.8132	0.000118701	0.000949608	Transcriptional repressor involved in the control of multidrug resistance; negatively regulates expression of the PDR5 gene; member of the Gal4p family of zinc cluster proteins
YEL042W	GDA1	11.7025	0.000624157	0.00499326	Guanosine diphosphatase located in the Golgi, involved in the transport of GDP-mannose into the Golgi lumen by converting GDP to GMP after mannose is transferred its substrate
YGL002W	ERP6	10.5223	0.00117945	0.00943557	Protein with similarity to Emp24p and Erv25p, member of the p24 family involved in ER to Golgi transport
YNR041C	COQ2	8.96521	0.00275169	0.0220136	Para hydroxybenzoate: polyprenyl transferase, catalyzes the second step in ubiquinone (coenzyme Q) biosynthesis
YLR370C	ARC18	12.1143	0.000500356	0.00400285	Subunit of the ARP2/3 complex, which is required for the motility and integrity of cortical actin patches
YBL034C	STU1	11.8535	0.000575543	0.00460434	Component of the mitotic spindle that binds to interpolar microtubules via its association with beta-tubulin (Tub2p); required for interpolar microtubules to provide an outward force on the spindle poles
YOL038W	PRE6	22.6186	1.976e-06	1.5808e-05	20S proteasome alpha-type subunit
YFL030W	AGX1	7.51237	0.00612767	0.0490214	Alanine : glyoxylate aminotransferase, catalyzes the synthesis of glycine from glyoxylate, which is one of three pathways for glycine biosynthesis in yeast; has similarity to mammalian and plant alanine : glyoxylate aminotransferases
YOR108W	LEU9	9.27668	0.00232089	0.0185672	Alpha-isopropylmalate synthase II (2-isopropylmalate synthase), catalyzes the first step in the leucine biosynthesis pathway; the minor isozyme, responsible for the residual alpha-IPMS activity detected in a leu4 null mutant
YLR457C	NBP1	8.94394	0.00278392	0.0222714	Spindle pole body (SPB) component, required for the insertion of the duplication plaque into the nuclear membrane during SPB duplication; essential for bipolar spindle formation; component of the Mps2p-Bbp1p complex
YBR217W	ATG12	10.261	0.00135872	0.0108697	Ubiquitin-like modifier, conjugated via an isopeptide bond to a lysine residue of Atg5p by the E1 enzyme, Atg7p, and the E2 enzyme, Atg10p, a step that is essential for autophagy
YCR054C	CTR86	10.624	0.00111629	0.00893033	Essential protein of unknown function
YCR067C	SED4	8.43437	0.00368194	0.0294555	Integral endoplasmic reticulum membrane protein, functions as a positive regulator of Sar1p probably through inhibition of GTPase activation by Sec23p; binds Sec16p, participates in vesicle formation, similar to Sec12p
YMR016C	SOK2	9.41002	0.00215803	0.0172642	Nuclear protein that plays a regulatory role in the cyclic AMP (cAMP)-dependent protein kinase (PKA) signal transduction pathway; negatively regulates pseudohyphal differentiation; homologous to several transcription factors
YOR128C	ADE2	13.6195	0.000223852	0.00179082	Phosphoribosylaminoimidazole carboxylase, catalyzes a step in the 'de novo' purine nucleotide biosynthetic pathway; red pigment accumulates in mutant cells deprived of adenine
YGL181W	GTS1	9.39807	0.00217214	0.0173771	Protein containing a zinc-finger in the N-terminus and a long Gln-rich region in the C-terminus; regulates ultradian rhythm, cell size, cell cycle, lifespan, sporulation, heat tolerance, and multidrug transport
YDR126W	SWF1	10.6587	0.00109554	0.00876433	Palmitoyltransferase that acts on the SNAREs Snc1p, Syn8p, Tlg1p and likely on all SNAREs; member of a family of putative palmitoyltransferases containing an Asp-His-His-Cys-cysteine rich (DHHC-CRD) domain; may have a role in vacuole fusion
YCL049C		14.0359	0.000179356	0.00143485	Protein of unknown function; localizes to membrane fraction; YCL049C is not an essential gene;
YDL029W	ARP2	8.69832	0.00318503	0.0254802	Essential component of the Arp2/3 complex, which is a highly conserved actin nucleation center required for the motility and integrity of actin patches; involved in endocytosis and membrane growth and polarity
YKL107W		8.34506	0.00386738	0.0309391	Putative protein of unknown function
YGR213C	RTA1	9.69797	0.00184472	0.0147578	Protein involved in 7-aminocholesterol resistance; has seven potential membrane-spanning regions
YDR490C	PKH1	9.54842	0.00200121	0.0160097	Serine/threonine protein kinase involved in sphingolipid-mediated signaling pathway that controls endocytosis; activates Ypk1p and Ykr2p, components of signaling cascade required for maintenance of cell wall integrity; redundant with Pkh2p
YGL113W	SLD3	9.78724	0.00175727	0.0140582	Protein involved in the initiation of DNA replication, required for proper assembly of replication proteins at the origins of replication; interacts with Cdc45p
# rate-decelerated genes in the lineage D
Systematic Name	Standard Name	2ΔlnL	P-value	corrected P-value	Description
YNL063W	MTQ1	13.1364	0.000289618	0.00231694	S-adenosylmethionine-dependent Methyltransferase; methylates translational release factor Mrf1p; similar to E.coli PrmC; is not an essential gene
YGR016W		8.66168	0.00324972	0.0259978	Hypothetical protein
YNR029C		12.296	0.000453933	0.00363146	Hypothetical protein
YAL035W	FUN12	9.60108	0.00194463	0.015557	GTPase, required for general translation initiation by promoting Met-tRNAiMet binding to ribosomes and ribosomal subunit joining; homolog of bacterial IF2
YNL074C	MLF3	10.3295	0.0013092	0.0104736	Serine-rich protein of unknown function; overproduction suppresses the growth inhibition caused by exposure to the immunosuppressant leflunomide
YKL148C	SDH1	10.3821	0.00127246	0.0101796	Flavoprotein subunit of succinate dehydrogenase (Sdh1p, Sdh2p, Sdh3p, Sdh4p), which couples the oxidation of succinate to the transfer of electrons to ubiquinone
YIR003W		9.29112	0.00230268	0.0184214	Putative protein of unknown function; green fluorescent protein (GFP)-fusion protein colocalizes with Sac1p to the actin cytoskeleton; interacts with the SH3 domain of the actin binding protein Abp1p; YIR003W is a non-essential gene
YOL015W		7.48584	0.0062186	0.0497488	Hypothetical protein; null mutant displays increased levels of spontaneous Rad52 foci
YMR104C	YPK2	17.6942	2.5942e-05	0.000207536	Protein kinase with similarityto serine/threonine protein kinase Ypk1p; functionally redundant with YPK1 at the genetic level; participates in a signaling pathway required for optimal cell wall integrity; homolog of mammalian kinase SGK
YDR480W	DIG2	11.427	0.000723862	0.0057909	Regulatory protein of unknown function, pheromone-inducible, involved in the regulation of mating-specific genes and the invasive growth pathway, required for MAP-kinase imposed repression, inhibits pheromone-responsive transcription
YAL005C	SSA1	10.8481	0.000988975	0.0079118	ATPase involved in protein folding and nuclear localization signal (NLS)-directed nuclear transport; member of heat shock protein 70 (HSP70) family; forms a chaperone complex with Ydj1p; localized to the nucleus, cytoplasm, and cell wall
YGL255W	ZRT1	9.39938	0.00217058	0.0173647	High-affinity zinc transporter of the plasma membrane, responsible for the majority of zinc uptake; transcription is induced under low-zinc conditions by the Zap1p transcription factor
YER107C	GLE2	7.48583	0.00621863	0.049749	Component of the nuclear pore complex required for polyadenylated RNA export but not for protein import, homologous to S. pombe Rae1p
YJL058C	BIT61	8.51159	0.00352892	0.0282313	Subunit of TORC2 (Tor2p-Lst8p-Avo1-Avo2-Tsc11p-Bit61p-Slm1p-Slm2p), a membrane-associated complex that regulates cell cycle-dependent actin cytoskeletal dynamics during polarized growth and cell wall integrity
# genes with rate changes in the lineage C
Systematic Name	Standard Name	2ΔlnL	P-value	corrected P-value	Description
YFL004W	VTC2	13.4408	0.000246217	0.00196974	Vacuolar membrane protein involved in vacuolar polyphosphate accumulation; functions as a regulator of vacuolar H+-ATPase activity and vacuolar transporter chaperones; involved in protein localization and non-autophagic vacuolar fusion
YPL248C	GAL4	10.1729	0.00142518	0.0114015	DNA-binding transcription factor required for the activation of the GAL genes in response to galactose; repressed by Gal80p and activated by Gal3p
YGL200C	EMP24	7.5932	0.0058589	0.0468712	Integral membrane component of endoplasmic reticulum-derived COPII-coated vesicles, which function in ER to Golgi transport
YPL179W	PPQ1	8.90429	0.00284502	0.0227601	Putative protein serine/threonine phosphatase; null mutation enhances efficiency of translational suppressors
YAL034C	FUN19	8.81095	0.00299427	0.0239542	Non-essential protein of unknown function
YPL189W	GUP2	7.48882	0.00620833	0.0496666	Probable membrane protein with a possible role in proton symport of glycerol; member of the MBOAT family of putative membrane-bound O-acyltransferases; Gup1p homolog
YJL167W	ERG20	8.45524	0.00363994	0.0291195	Farnesyl pyrophosphate synthetase, has both dimethylallyltranstransferase and geranyltranstransferase activities; catalyzes the formation of C15 farnesyl pyrophosphate units for isoprenoid and sterol biosynthesis
YMR288W	HSH155	15.2835	9.2522e-05	0.000740176	U2-snRNP associated splicing factor that forms extensive associations with the branch site-3' splice site-3' exon region upon prespliceosome formation; similarity to the mammalian U2 snRNP-associated splicing factor SAP155
YMR006C	PLB2	11.4961	0.000697421	0.00557937	Phospholipase B (lysophospholipase) involved in phospholipid metabolism; displays transacylase activity in vitro; overproduction confers resistance to lysophosphatidylcholine
YHR030C	SLT2	8.21308	0.00415894	0.0332716	Serine/threonine MAP kinase involved in regulating the maintenance of cell wall integrity and progression through the cell cycle; regulated by the PKC1-mediated signaling pathway
YCL044C	MGR1	10.0449	0.00152771	0.0122217	Subunit, with Yme1p, of the mitochondrial inner membrane i-AAA protease complex, which is responsible for degradation of unfolded or misfolded mitochondrial gene products; required for growth of cells lacking the mitochondrial genome
YJL218W		7.97431	0.00474459	0.0379568	Putative protein of unknown function, similar to bacterial galactoside O-acetyltransferases; induced by oleate in an OAF1/PIP2-dependent manner; promoter contains an oleate response element consensus sequence; non-essential gene
YLR353W	BUD8	8.96075	0.00275842	0.0220674	Protein involved in bud-site selection; diploid mutants display a unipolar budding pattern instead of the wild-type bipolar pattern, and bud at the proximal pole
YPR143W	RRP15	8.26377	0.0040444	0.0323552	Nucleolar protein, constituent of pre-60S ribosomal particles; required for processing of the 27S pre-rRNA at the A2 site to yield 5.8S and 25S rRNA
YGR102C		7.89164	0.00496639	0.0397311	Putative protein of unknown function; transposon insertion mutant is salt sensitive, and the systematic deletion mutant has growth defects; green fluorescent protein (GFP)-fusion protein localizes to the mitochondrion
YDR456W	NHX1	10.5018	0.0011926	0.00954082	Endosomal Na+/H+ exchanger, required for intracellular sequestration of Na+; required for osmotolerance to acute hypertonic shock
YJR124C		11.8508	0.000576366	0.00461093	Hypothetical protein
YIL123W	SIM1	9.26362	0.0023375	0.0187	Protein of the SUN family (Sim1p, Uth1p, Nca3p, Sun4p) that may participate in DNA replication, promoter contains SCB regulation box at -300 bp indicating that expression may be cell cycle-regulated
YDR482C	CWC21	11.4255	0.000724448	0.00579558	Component of a complex containing Cef1p, putatively involved in pre-mRNA splicing; may bind RNA; has similarity to S. pombe Cwf21p
# genes with rate changes in the lineage E
Systematic Name	Standard Name	2ΔlnL	P-value	corrected P-value	Description
YGR159C	NSR1	8.99622	0.00270539	0.0216431	Nucleolar protein that binds nuclear localization sequences, required for pre-rRNA processing and ribosome biogenesis
YMR185W		10.3971	0.00126211	0.0100969	Protein required for cell viability
YHR139C	SPS100	10.0203	0.00154826	0.0123861	Protein required for spore wall maturation; expressed during sporulation; may be a component of the spore wall
YHL035C		9.89661	0.00165584	0.0132467	Protein of unknown function, member of the ATP-binding cassette (ABC) family, potential Cdc28p substrate
YNL209W	SSB2	10.5345	0.00117165	0.00937322	Cytoplasmic ATPase that is a ribosome-associated molecular chaperone, functions with J-protein partner Zuo1p; may be involved in the folding of newly-synthesized polypeptide chains; member of the HSP70 family; homolog of SSB1
YJL210W	PEX2	9.68273	0.00186008	0.0148806	RING-finger peroxin, peroxisomal membrane protein with a C-terminal zinc-binding RING domain, forms putative translocation subcomplex with Pex10p and Pex12p which functions in peroxisomal matrix protein import
YOR363C	PIP2	20.8145	5.06e-06	4.048e-05	Autoregulatory oleate-specific transcriptional activator of peroxisome proliferation, contains Zn(2)-Cys(6) cluster domain, forms heterodimer with Oaf1p, binds oleate response elements (OREs), activates beta-oxidation genes
YFR031C	SMC2	11.7603	0.000605067	0.00484054	Component of the condensin complex, essential SMC chromosomal ATPase family member that forms a complex with Smc4p to form the active ATPase; Smc2p/Smc4p complex binds DNA, possibly in the cleft formed by the coiled-coil of the folded dimer
YDR076W	RAD55	8.20023	0.00418851	0.0335081	Protein that stimulates strand exchange by stabilizing the binding of Rad51p to single-stranded DNA; involved in the recombinational repair of double-strand breaks in DNA during vegetative growth and meiosis; forms heterodimer with Rad57p
YDR506C		29.3951	5.9e-08	4.72e-07	Hypothetical protein
YLL032C		7.48175	0.00623276	0.0498621	Putative protein of unknown function; green fluorescent protein (GFP)-fusion protein localizes to the cytoplasm; YLL032C is not an essential gene
YLR137W		17.4509	2.9482e-05	0.000235856	Hypothetical protein
YDR291W		11.9798	0.000537795	0.00430236	Putative DNA helicase
YEL029C	BUD16	10.0852	0.00149465	0.0119572	Protein involved in bud-site selection and telomere maintenance; diploid mutants display a random budding pattern instead of the wild-type bipolar pattern; has similarity to pyridoxal kinases
YMR049C	ERB1	12.5615	0.000393779	0.00315023	Protein required for maturation of the 25S and 5.8S ribosomal RNAs; constituent of 66S pre-ribosomal particles; homologous to mammalian Bop1
YMR260C	TIF11	8.65858	0.00325526	0.026042	Translation initiation factor eIF1A, essential protein that forms a complex with Sui1p (eIF1) and the 40S ribosomal subunit and scans for the start codon; C-terminus associates with Fun12p (eIF5B); N terminus interacts with eIF2 and eIF3
YDR001C	NTH1	8.39364	0.00376535	0.0301228	Neutral trehalase, degrades trehalose; required for thermotolerance and may mediate resistance to other cellular stresses; may be phosphorylated by Cdc28p
YGR090W	UTP22	12.1267	0.000497056	0.00397645	Possible U3 snoRNP protein involved in maturation of pre-18S rRNA, based on computational analysis of large-scale protein-protein interaction data
YDR200C	VPS64	13.6355	0.00022195	0.0017756	Cytoplasmic protein required for cytoplasm to vacuole targeting of proteins; forms a complex with Far3p, Far7p, Far10p, and Far11p that is involved in pheromone-induced cell cycle arrest; also localized to the endoplasmic reticulum membrane
YMR266W		8.42014	0.00371088	0.029687	Membrane protein of unknown function; overexpression suppresses NaCl sensitivity of sro7 mutant
YGR168C		9.96682	0.00159387	0.0127509	Hypothetical protein
YIL023C		12.5287	0.000400741	0.00320593	Yeast KE4, yeast ortholog of the mouse KE4
YPL106C	SSE1	11.646	0.000643417	0.00514734	ATPase that is a component of the heat shock protein Hsp90 chaperone complex; binds unfolded proteins; member of the heat shock protein 70 (HSP70) family; localized to the cytoplasm
YOL055C	THI20	12.5423	0.000397851	0.00318281	Hydroxymethylpyrimidine phosphate kinase, involved in the last steps in thiamine biosynthesis; member of a gene family with THI21 and THI22; functionally redundant with Thi21p
YPR068C	HOS1	9.3442	0.00223693	0.0178954	Putative class I histone deacetylase (HDAC) with sequence similarity to Hda1p, Rpd3p, Hos2p, and Hos3p; deletion results in increased histone acetylation at rDNA repeats; interacts with the Tup1p-Ssn6p corepressor complex
YDL055C	PSA1	10.1251	0.00146262	0.011701	GDP-mannose pyrophosphorylase (mannose-1-phosphate guanyltransferase), synthesizes GDP-mannose from GTP and mannose-1-phosphate in cell wall biosynthesis; required for normal cell wall structure
YDL128W	VCX1	9.71768	0.00182503	0.0146003	Vacuolar H+/Ca2+ exchanger involved in control of cytosolic Ca2+ concentration; has similarity to sodium/calcium exchangers, including the bovine Na+/Ca2+,K+ antiporter
YLL041C	SDH2	9.8523	0.00169619	0.0135695	Iron-sulfur protein subunit of succinate dehydrogenase (Sdh1p, Sdh2p, Sdh3p, Sdh4p), which couples the oxidation of succinate to the transfer of electrons to ubiquinone
YNR033W	ABZ1	11.8371	0.000580608	0.00464486	Para-aminobenzoate (PABA) synthase, has similarity to Escherichia coli PABA synthase components PabA and PabB
YML029W	USA1	11.0772	0.000873934	0.00699147	Protein that interacts in the two-hybrid system with the U1 snRNP-specific protein, Snp1p; may have a role in pre-mRNA splicing
YJR110W	YMR1	8.55074	0.00345381	0.0276305	Phosphatidylinositol 3-phosphate [PI(3)P] phosphatase, regulates the localization and levels of PI(3)P; involved in cytoplasm to vacuole (CVT) transport; has similarity to the conserved myotubularin dual specificity phosphatase family
YJL010C		10.3391	0.00130239	0.0104191	Essential nucleolar protein required for 18S rRNA synthesis
YOR298C-A	MBF1	10.4738	0.00121079	0.00968628	Transcriptional coactivator that bridges the DNA-binding region of Gcn4p and TATA-binding protein Spt15p; suppressor of frameshift mutations
YOL130W	ALR1	14.82	0.000118275	0.0009462	Plasma membrane Mg(2+) transporter, expression and turnover are regulated by Mg(2+) concentration; overexpression confers increased tolerance to Al(3+) and Ga(3+) ions
YOR166C		12.0091	0.000529408	0.00423526	Hypothetical protein
YNL085W	MKT1	8.15707	0.00428937	0.0343149	Protein that forms a complex with Pbp1p that may mediate posttranscriptional regulation of HO endonuclease; involved in propagation of M2 dsRNA satellite of L-A virus
YPR149W	NCE102	23.5378	1.225e-06	9.8e-06	Protein of unknown function; contains transmembrane domains; involved in secretion of proteins that lack classical secretory signal sequences; component of the detergent-insoluble glycolipid-enriched complexes (DIGs)
YKL140W	TGL1	7.6475	0.00568511	0.0454809	Steryl ester hydrolase, one of three gene products (Yeh1p, Yeh2p, Tgl1p) responsible for steryl ester hydrolase activity and involved in sterol homeostasis; localized to lipid particle membranes
YGR031W		11.4632	0.000709864	0.00567891	Putative protein of unknown function; green fluorescent protein (GFP)-fusion protein localizes to the mitochondrion
YER147C	SCC4	13.1645	0.000285298	0.00228238	Subunit of cohesin loading factor (Scc2p-Scc4p), a complex required for the loading of cohesin complexes onto chromosomes; involved in establishing sister chromatid cohesion during double-strand break repair via phosphorylated histone H2AX
YHR011W	DIA4	7.99721	0.00468494	0.0374795	Probable mitochondrial seryl-tRNA synthetase, mutant displays increased invasive and pseudohyphal growth
YNR040W		12.3875	0.000432227	0.00345782	Hypothetical protein
YFL025C	BST1	8.22963	0.0041212	0.0329696	GPI inositol deacylase of the ER that negatively regulates COPII vesicle formation, prevents production of vesicles with defective subunits, required for proper discrimination between resident ER proteins and Golgi-bound cargo molecules
YGR109C	CLB6	9.68377	0.00185902	0.0148722	B-type cyclin involved in DNA replication during S phase; activates Cdc28p to promote initiation of DNA synthesis; functions in formation of mitotic spindles along with Clb3p and Clb4p; most abundant during late G1
YKL074C	MUD2	7.79112	0.00525036	0.0420029	Protein involved in early pre-mRNA splicing; component of the pre-mRNA-U1 snRNP complex, the commitment complex; interacts with Msl5p/BBP splicing factor and Sub2p; similar to metazoan splicing factor U2AF65
YLR441C	RPS1A	7.63389	0.00572816	0.0458252	Ribosomal protein 10 (rp10) of the small (40S) subunit; nearly identical to Rps1Bp and has similarity to rat S3a ribosomal protein
YGL008C	PMA1	11.0889	0.000868463	0.0069477	Plasma membrane H+-ATPase, pumps protons out of the cell; major regulator of cytoplasmic pH and plasma membrane potential; part of the P2 subgroup of cation-transporting ATPases
YPL195W	APL5	11.6059	0.000657426	0.00525941	Delta adaptin-like subunit of the clathrin associated protein complex (AP-3); functions in transport of alkaline phosphatase to the vacuole via the alternate pathway, suppressor of loss of casein kinase 1 function
YBR131W	CCZ1	12.9507	0.000319797	0.00255838	Protein involved in vacuolar assembly, essential for autophagy and the cytoplasm-to-vacuole pathway
YNL015W	PBI2	8.15271	0.00429968	0.0343974	Cytosolic inhibitor of vacuolar proteinase B, required for efficient vacuole inheritance; with thioredoxin forms protein complex LMA1, which assists in priming SNARE molecules and promotes vacuole fusion
YHR164C	DNA2	15.901	6.6742e-05	0.000533936	Essential tripartite DNA replication factor with single-stranded DNA-dependent ATPase, ATP-dependent nuclease, and helicase activities; required for Okazaki fragment processing; involved in DNA repair pathways; potential Cdc28p substrate
YJR122W	CAF17	11.1702	0.000831218	0.00664974	Mitochondrial protein that interacts with Ccr4p in the two-hybrid system; 3'-untranslated region contains a putative mRNA localization element common to genes encoding mitochondrial proteins
YKL001C	MET14	10.4563	0.00122231	0.00977849	Adenylylsulfate kinase, required for sulfate assimilation and involved in methionine metabolism
YPR080W	TEF1	10.9511	0.00093547	0.00748376	Translational elongation factor EF-1 alpha; also encoded by TEF2; functions in the binding reaction of aminoacyl-tRNA (AA-tRNA) to ribosomes
YDR240C	SNU56	13.4872	0.000240197	0.00192158	Component of U1 snRNP required for mRNA splicing via spliceosome; yeast specific, no metazoan counterpart; interacts with mRNA in commitment complex
YER041W	YEN1	13.53	0.000234781	0.00187825	Protein of unknown function, has similarity to endonuclease Rth1p; potentially phosphorylated by Cdc28p
YKR036C	CAF4	7.64683	0.00568721	0.0454977	WD40 repeat-containing protein associated with the CCR4-NOT complex, interacts in a Ccr4p-dependent manner with Ssn2p
YPR083W	MDM36	8.23328	0.00411291	0.0329033	Protein required for normal mitochondrial morphology and inheritance
YPL126W	NAN1	11.632	0.000648257	0.00518606	U3 snoRNP protein, component of the small (ribosomal) subunit (SSU) processosome containing U3 snoRNA; required for the biogenesis of18S rRNA
YPR086W	SUA7	8.27023	0.00403004	0.0322403	Transcription factor TFIIB, a general transcription factor required for transcription initiation and start site selection by RNA polymerase II
YJL171C		10.3093	0.00132362	0.010589	GPI-anchored cell wall protein of unknown function; induced in response to cell wall damaging agents and by mutations in genes involved in cell wall biogenesis; sequence similarity to YBR162C/TOS1, a covalently bound cell wall protein
YDL146W	LDB17	10.3893	0.00126746	0.0101397	Protein of unknown function; GFP-fusion protein localizes to the cell periphery, cytoplasm, bud, and bud neck; null mutant shows a reduced affinity for the alcian blue dye suggesting a decreased net negative charge of the cell surface
YGR117C		9.4066	0.00216206	0.0172965	Putative protein of unknown function; green fluorescent protein (GFP)-fusion protein localizes to the cytoplasm
YDR536W	STL1	21.5012	3.536e-06	2.8288e-05	Glycerol proton symporter of the plasma membrane, subject to glucose-induced inactivation, strongly but transiently induced when cells are subjected to osmotic shock
YER088C	DOT6	12.3484	0.000441372	0.00353098	Protein of unknown function, involved in telomeric gene silencing and filamentation
YNL022C		8.11684	0.00438559	0.0350847	Putative protein of unknown function with seven beta-strand methyltransferase motif similar to NOP2/YNL061W; green fluorescent protein (GFP)-fusion protein localizes to a single spot in the nucleus; YNL022C is not an essential gene
YML116W	ATR1	9.16255	0.00247018	0.0197614	Multidrug efflux pump of the major facilitator superfamily, required for resistance to aminotriazole and 4-nitroquinoline-N-oxide
YGR191W	HIP1	7.6002	0.0058362	0.0466896	High-affinity histidine permease, also involved in the transport of manganese ions
YML049C	RSE1	8.83154	0.00296068	0.0236854	Protein involved in pre-mRNA splicing; component of the pre-spliceosome; associates with U2 snRNA; involved in ER to Golgi transport
YDR103W	STE5	12.1429	0.000492755	0.00394204	Scaffold protein that, in response to pheromone, shuttles from the nucleus to the plasma membrane and assembles kinases Ste11p, Ste7p, and Fus3p into a specific signaling complex; active oligomeric form interacts with Ste4p-Ste18p complex
YGR193C	PDX1	11.6028	0.000658532	0.00526826	Dihydrolipoamide dehydrogenase (E3)-binding protein (E3BP) of the mitochondrial pyruvate dehydrogenase (PDH) complex, plays a structural role in the complex by binding and positioning E3 to the dihydrolipoamide acetyltransferase (E2) core
YDR033W	MRH1	15.8503	6.8554e-05	0.000548432	Protein that localizes primarily to the plasma membrane, also found at the nuclear envelope; has similarity to Hsp30p and Yro2p, which are induced during heat shock
YDR107C		8.74955	0.00309678	0.0247743	multispanning membrane protein
YPL231W	FAS2	37.6661	1e-09	8e-09	Alpha subunit of fatty acid synthetase, which catalyzes the synthesis of long-chain saturated fatty acids; contains beta-ketoacyl reductase and beta-ketoacyl synthase activities
YDR422C	SIP1	19.8156	8.528e-06	6.8224e-05	Alternate beta-subunit of the Snf1p kinase complex, may confer substrate specificity; vacuolar protein containing KIS (Kinase-Interacting Sequence) and ASC (Association with Snf1 kinase Complex) domains involved in protein interactions
YNL172W	APC1	7.92698	0.00487031	0.0389625	Largest subunit of the Anaphase-Promoting Complex/Cyclosome (APC/C), which is a ubiquitin-protein ligase required for degradation of anaphase inhibitors, including mitotic cyclins, during the metaphase/anaphase transition
YPL131W	RPL5	15.9491	6.507e-05	0.00052056	Protein component of the large (60S) ribosomal subunit with similarity to E. coli L18 and rat L5 ribosomal proteins; binds 5S rRNA and is required for 60S subunit assembly
YJR064W	CCT5	8.35223	0.00385214	0.0308171	Subunit of the cytosolic chaperonin Cct ring complex, related to Tcp1p, required for the assembly of actin and tubulins in vivo
YPL207W	TYW1	10.7996	0.00101519	0.00812155	Hypothetical protein
YBR294W	SUL1	8.3706	0.00381339	0.0305071	High affinity sulfate permease; sulfate uptake is mediated by specific sulfate transporters Sul1p and Sul2p, which control the concentration of endogenous activated sulfate intermediates
YNL178W	RPS3	14.825	0.00011796	0.00094368	Protein component of the small (40S) ribosomal subunit, has apurinic/apyrimidinic (AP) endonuclease activity; essential for viability; has similarity to E. coli S3 and rat S3 ribosomal proteins
YER091C	MET6	8.0494	0.00455188	0.0364151	Cobalamin-independent methionine synthase, involved in amino acid biosynthesis; requires a minimum of two glutamates on the methyltetrahydrofolate substrate, similar to bacterial metE homologs
YOR049C	RSB1	10.2092	0.00139744	0.0111795	Suppressor of sphingoid long chain base (LCB) sensitivity of an LCB-lyase mutation; putative integral membrane transporter or flippase that may transport LCBs from the cytoplasmic side toward the extracytoplasmic side of the membrane
YNL254C		10.4606	0.00121948	0.00975588	Hypothetical protein
YFR006W		14.9999	0.000107519	0.000860152	Putative X-Pro aminopeptidase; green fluorescent protein (GFP)-fusion protein localizes to the cytoplasm; YFR006W is not an essential gene
YIL066C	RNR3	12.0026	0.000531264	0.00425011	Ribonucleotide-diphosphate reductase (RNR), large subunit; the RNR complex catalyzes the rate-limiting step in dNTP synthesis and is regulated by DNA replication and DNA damage checkpoint pathways via localization of the small subunits
YPL071C		10.9335	0.000944418	0.00755534	Hypothetical protein
YNL187W		7.68999	0.0055528	0.0444224	Non-essential protein with putative leucine-rich nuclear export signal (NES) sequence that fits the consensus sequence recognized by Crm1p
YJL063C	MRPL8	10.6426	0.0011051	0.00884077	Mitochondrial ribosomal protein of the large subunit
YMR300C	ADE4	9.14002	0.00250079	0.0200063	Phosphoribosylpyrophosphate amidotransferase (PRPPAT; amidophosphoribosyltransferase), catalyzes first step of the 'de novo' purine nucleotide biosynthetic pathway
YDR265W	PEX10	9.91323	0.00164095	0.0131276	RING finger peroxisomal membrane peroxin required for peroxisomal matrix protein import, interacts with Pex12p, links ubiquitin-conjugating Pex4p to protein import machinery; mutations in human homolog cause a variety of peroxisomal disorders
YGR208W	SER2	11.2951	0.000777099	0.00621679	Phosphoserine phosphatase of the phosphoglycerate pathway, involved in serine and glycine biosynthesis, expression is regulated by the available nitrogen source
YJL194W	CDC6	7.48382	0.00622558	0.0498047	Essential ATP-binding protein required for DNA replication, component of the pre-replicative complex (pre-RC) which requires ORC to associate with chromatin and is in turn required for Mcm2-7p DNA association; homologous to S. pombe Cdc18p
YML060W	OGG1	7.57379	0.00592232	0.0473786	Mitochondrial glycosylase/lyase that specifically excises 7,8-dihydro-8-oxoguanine residues located opposite cytosine or thymine residues in DNA, repairs oxidative damage to mitochondrial DNA
YHL016C	DUR3	20.9546	4.703e-06	3.7624e-05	Plasma membrane urea transporter, expression is highly sensitive to nitrogen catabolite repression and induced by allophanate, the last intermediate of the allantoin degradative pathway
YJL198W	PHO90	10.4034	0.00125782	0.0100625	Low-affinity phosphate transporter; deletion of pho84, pho87, pho89, pho90, and pho91 causes synthetic lethality; transcription independent of Pi and Pho4p activity; overexpression results in vigorous growth
YML063W	RPS1B	10.2907	0.00133699	0.0106959	Ribosomal protein 10 (rp10) of the small (40S) subunit; nearly identical to Rps1Ap and has similarity to rat S3a ribosomal protein
YPR033C	HTS1	10.9111	0.000955876	0.00764701	Cytoplasmic and mitochondrial histidine tRNA synthetase; encoded by a single nuclear gene that specifies two messages; efficient mitochondrial localization requires both a presequence and an amino-terminal sequence
YIR028W	DAL4	10.8731	0.000975717	0.00780574	Allantoin permease; expression sensitive to nitrogen catabolite repression and induced by allophanate, an intermediate in allantoin degradation
YOR056C	NOB1	8.08324	0.00446764	0.0357411	Essential nuclear protein involved in proteasome maturation and synthesis of 40S ribosomal subunits; required for cleavage of the 20S pre-rRNA to generate the mature 18S rRNA
YJL138C	TIF2	8.10504	0.00441423	0.0353138	Translation initiation factor eIF4A, identical to Tif1p; DEA(D/H)-box RNA helicase that couples ATPase activity to RNA binding and unwinding; forms a dumbbell structure of two compact domains connected by a linker; interacts with eIF4G
YFR011C		9.17668	0.00245118	0.0196095	Putative protein of unknown function; localizes to the mitochondrion; green fluorescent protein (GFP)-fusion protein localizes to the cytoplasm; YFR011C is not an essential gene
YKL100C		20.5999	5.66e-06	4.528e-05	Hypothetical protein
YLR312W-A	MRPL15	13.7359	0.00021039	0.00168312	Mitochondrial ribosomal protein of the large subunit
YHR196W	UTP9	11.4115	0.000729922	0.00583938	Nucleolar protein, component of the small subunit (SSU) processome containing the U3 snoRNA that is involved in processing of pre-18S rRNA
YEL018W	EAF5	7.69004	0.00555263	0.044421	Esa1p-associated factor, subunit of the NuA4 acetyltransferase complex
YKL104C	GFA1	14.5387	0.00013731	0.00109848	Glutamine-fructose-6-phosphate amidotransferase, catalyzes the formation of glucosamine-6-P and glutamate from fructose-6-P and glutamine in the first step of chitin biosynthesis
YFR029W	PTR3	7.53494	0.00605137	0.048411	Component of the SPS plasma membrane amino acid sensor system (Ssy1p-Ptr3p-Ssy5p), which senses external amino acid concentration and transmits intracellular signals that result in regulation of expression of amino acid permease genes
YGL040C	HEM2	10.2149	0.00139313	0.0111451	Delta-aminolevulinate dehydratase, a homo-octameric enzyme, catalyzes the conversion of delta-aminolevulinic acid to porphobilinogen, the second step in the heme biosynthetic pathway; localizes to both the cytoplasm and nucleus
YKL048C	ELM1	7.56306	0.00595767	0.0476614	Serine/threonine protein kinase that regulates cellular morphogenesis, septin behavior, and cytokinesis; required for the regulation of other kinases; forms part of the bud neck ring
YDL180W		10.3934	0.00126469	0.0101175	Hypothetical protein
YHR202W		9.31756	0.00226968	0.0181574	Putative protein of unknown function; green fluorescent protein (GFP)-fusion protein localizes to the vacuole, while HA-tagged protein is found in the soluble fraction, suggesting cytoplasmic localization
YCR010C	ADY2	24.0875	9.21e-07	7.368e-06	Acetate transporter required for normal sporulation
YMR247C		17.6152	2.7042e-05	0.000216336	Protein of unknown function
YHR205W	SCH9	8.81303	0.00299087	0.023927	Protein kinase that regulates signal transduction activity and G1 progression, controls cAPK activity, required for nitrogen activation of the FGM pathway, involved in life span regulation, homologous to mammalian Akt/PKB
YGR227W	DIE2	13.4965	0.000239007	0.00191206	Dolichyl-phosphoglucose-dependent glucosyltransferase of the ER, functions in the dolichol pathway that synthesizes the dolichol-linked oligosaccharide precursor for N-linked protein glycosylation, has a role in regulation of ITR1 and INO1
YGL123W	RPS2	11.6458	0.000643481	0.00514785	Protein component of the small (40S) subunit, essential for control of translational accuracy; has similarity to E. coli S5 and rat S2 ribosomal proteins
YHL032C	GUT1	11.1458	0.000842228	0.00673782	Glycerol kinase, converts glycerol to glycerol-3-phosphate; glucose repression of expression is mediated by Adr1p and Ino2p-Ino4p; derepression of expression on non-fermentable carbon sources is mediated by Opi1p and Rsf1p
# genes with rate changes across all lineages
Systematic Name	Standard Name	2ΔlnL	P-value	corrected P-value	Description
YDR505C	PSP1	17.6249	0.00146073	0.0116859	Asn and gln rich protein of unknown function; high-copy suppressor of POL1 (DNA polymerase alpha) and partial suppressor of CDC2 (polymerase delta) and CDC6 (pre-RC loading factor) mutations; overexpression results in growth inhibition
YMR262W		21.7315	0.00022665	0.0018132	Protein of unknown function; interacts weakly with Knr4p; YMR262W is not an essential gene
YIL024C		15.0527	0.0045931	0.0367448	Hypothetical protein
YIL005W	EPS1	20.9353	0.000326168	0.00260934	Pdi1p (protein disulfide isomerase)-related protein involved in endoplasmic reticulum retention of resident ER proteins
YPR115W		19.0984	0.000751725	0.0060138	Hypothetical protein
YNL009W	IDP3	31.23	2.748e-06	2.1984e-05	Peroxisomal NADP-dependent isocitrate dehydrogenase, catalyzes oxidation of isocitrate to alpha-ketoglutarate with the formation of NADP(H+), required for growth on unsaturated fatty acids
YJL014W	CCT3	20.9163	0.000329007	0.00263206	Subunit of the cytosolic chaperonin Cct ring complex, related to Tcp1p, required for the assembly of actin and tubulins in vivo
YPR119W	CLB2	14.4146	0.006083	0.048664	B-type cyclin involved in cell cycle progression; activates Cdc28p to promote the transition from G2 to M phase; accumulates during G2 and M, then targeted via a destruction box motif for ubiquitin-mediated degradation by the proteasome
YGR188C	BUB1	16.7147	0.00219581	0.0175665	Protein kinase that forms a complex with Mad1p and Bub3p that is crucial in the checkpoint mechanism required to prevent cell cycle progression into anaphase in the presence of spindle damage, associates with centromere DNA via Skp1p
YER086W	ILV1	19.838	0.000537545	0.00430036	Threonine deaminase, catalyzes the first step in isoleucine biosynthesis; expression is under general amino acid control; ILV1 locus exhibits highly positioned nucleosomes whose organization is independent of known ILV1 regulation
YMR218C	TRS130	16.9469	0.00197944	0.0158355	One of 10 subunits of the transport protein particle (TRAPP) complex of the cis-Golgi which mediates vesicle docking and fusion; involved in ER to Golgi membrane traffic; mutation activates transcription of OCH1
YPR010C	RPA135	17.6567	0.00144004	0.0115203	RNA polymerase I subunit A135
YNL026W	SAM50	20.2193	0.000451999	0.00361599	Essential component of the Sorting and Assembly Machinery (SAM or Tob complex) of the mitochondrial outer membrane, which binds precursors of beta-barrel proteins and facilitates their outer membrane insertion; homologous to bacterial Omp85
YGR266W		14.7367	0.00527961	0.0422369	Protein of unknown function, predicted to contain a single transmembrane domain; localized to both the mitochondrial outer membrane and the plasma membrane
YPL202C	AFT2	14.6254	0.00554474	0.0443579	Iron-regulated transcriptional activator, required for iron homeostasis and resistance to oxidative stress; similar to Aft1p
YLR249W	YEF3	17.7661	0.00137099	0.0109679	Translational elongation factor, stimulates the binding of aminoacyl-tRNA (AA-tRNA) to ribosomes by releasing EF-1 alpha from the ribosomal complex; contains two ABC cassettes; binds and hydrolyses ATP
YIR021W	MRS1	18.0278	0.00121876	0.00975005	Protein required for the splicing of two mitochondrial group I introns (BI3 in COB and AI5beta in COX1); forms a splicing complex, containing four subunits of Mrs1p and two subunits of the BI3-encoded maturase, that binds to the BI3 RNA
YJR082C	EAF6	19.0485	0.000768881	0.00615105	Esa1p-associated factor, subunit of the NuA4 acetyltransferase complex
YBR105C	VID24	14.8362	0.00505337	0.040427	Peripheral membrane protein located at Vid (vacuole import and degradation) vesicles; regulates fructose-1,6-bisphosphatase (FBPase) targeting to the vacuole; involved in proteasome-dependent catabolite degradation of FBPase
